# Supplementary material for: The Limited Impact of Low-Volume Recreational Dance on Three-Compartment Body Composition and Apparent Bone Mineral Density in Young Girls
Source: Children (Basel). 2022 Mar 10;9(3):391. doi: 10.3390/children9030391 (PMC8947180; doi:10.3390/children9030391)
Supplement: Supplementary file 1 [file children-09-00391-s001.zip]

Archive with 1 entries (1 files):
- children-1610437-supplementary material.pdf
